# Supplementary material for: Diagnostic value of a CT-based radiomics nomogram for discrimination of benign and early stage malignant ovarian tumors
Source: Eur J Med Res. 2023 Dec 19;28:609. doi: 10.1186/s40001-023-01561-1 (PMC10729460; doi:10.1186/s40001-023-01561-1)
Supplement: Supplementary file 1 — Additional file 1. Radiomics features extracted from ROI [file 40001_2023_1561_MOESM1_ESM.xlsx]

## Sheet: Sheet1
grayscale histogram features （n=10）	grayscale co-occurrence matrix（n=240）	grayscale run matrix（n=20）	absolute gradient（n=6）	autoregressive model（n=6）	wavelet transform（n=20）
_Area	_Area_S(1,0)	Horzl_RLNonUni	_AreaGr	_AreaARM	WavEnLL_s-1
Mean	S(1,0)AngScMom	Horzl_GLevNonU	GrMean	Teta1	WavEnLH_s-1
Variance	S(1,0)Contrast	Horzl_LngREmph	GrVariance	Teta2	WavEnHL_s-1
Skewness	S(1,0)Correlat	Horzl_ShrtREmp	GrSkewness	Teta3	WavEnHH_s-1
Kurtosis	S(1,0)SumOfSqs	Horzl_Fraction	GrKurtosis	Teta4	WavEnLL_s-2
Perc.01%	S(1,0)InvDfMom	Vertl_RLNonUni	GrNonZeros	Sigma	WavEnLH_s-2
Perc.10%	S(1,0)SumAverg	Vertl_GLevNonU			WavEnHL_s-2
Perc.50%	S(1,0)SumVarnc	Vertl_LngREmph			WavEnHH_s-2
Perc.90%	S(1,0)SumEntrp	Vertl_ShrtREmp			WavEnLL_s-3
Perc.99%	S(1,0)Entropy	Vertl_Fraction			WavEnLH_s-3
	S(1,0)DifVarnc	45dgr_RLNonUni			WavEnHL_s-3
	S(1,0)DifEntrp	45dgr_GLevNonU			WavEnHH_s-3
	_Area_S(0,1)	45dgr_LngREmph			WavEnLL_s-4
	S(0,1)AngScMom	45dgr_ShrtREmp			WavEnLH_s-4
	S(0,1)Contrast	45dgr_Fraction			WavEnHL_s-4
	S(0,1)Correlat	135dr_RLNonUni			WavEnHH_s-4
	S(0,1)SumOfSqs	135dr_GLevNonU			WavEnLL_s-5
	S(0,1)InvDfMom	135dr_LngREmph			WavEnLH_s-5
	S(0,1)SumAverg	135dr_ShrtREmp			WavEnHL_s-5
	S(0,1)SumVarnc	135dr_Fraction			WavEnHH_s-5
	S(0,1)SumEntrp
	S(0,1)Entropy
	S(0,1)DifVarnc
	S(0,1)DifEntrp
	_Area_S(1,1)
	S(1,1)AngScMom
	S(1,1)Contrast
	S(1,1)Correlat
	S(1,1)SumOfSqs
	S(1,1)InvDfMom
	S(1,1)SumAverg
	S(1,1)SumVarnc
	S(1,1)SumEntrp
	S(1,1)Entropy
	S(1,1)DifVarnc
	S(1,1)DifEntrp
	_Area_S(1,-1)
	S(1,-1)AngScMom
	S(1,-1)Contrast
	S(1,-1)Correlat
	S(1,-1)SumOfSqs
	S(1,-1)InvDfMom
	S(1,-1)SumAverg
	S(1,-1)SumVarnc
	S(1,-1)SumEntrp
	S(1,-1)Entropy
	S(1,-1)DifVarnc
	S(1,-1)DifEntrp
	_Area_S(2,0)
	S(2,0)AngScMom
	S(2,0)Contrast
	S(2,0)Correlat
	S(2,0)SumOfSqs
	S(2,0)InvDfMom
	S(2,0)SumAverg
	S(2,0)SumVarnc
	S(2,0)SumEntrp
	S(2,0)Entropy
	S(2,0)DifVarnc
	S(2,0)DifEntrp
	_Area_S(0,2)
	S(0,2)AngScMom
	S(0,2)Contrast
	S(0,2)Correlat
	S(0,2)SumOfSqs
	S(0,2)InvDfMom
	S(0,2)SumAverg
	S(0,2)SumVarnc
	S(0,2)SumEntrp
	S(0,2)Entropy
	S(0,2)DifVarnc
	S(0,2)DifEntrp
	_Area_S(2,2)
	S(2,2)AngScMom
	S(2,2)Contrast
	S(2,2)Correlat
	S(2,2)SumOfSqs
	S(2,2)InvDfMom
	S(2,2)SumAverg
	S(2,2)SumVarnc
	S(2,2)SumEntrp
	S(2,2)Entropy
	S(2,2)DifVarnc
	S(2,2)DifEntrp
	_Area_S(2,-2)
	S(2,-2)AngScMom
	S(2,-2)Contrast
	S(2,-2)Correlat
	S(2,-2)SumOfSqs
	S(2,-2)InvDfMom
	S(2,-2)SumAverg
	S(2,-2)SumVarnc
	S(2,-2)SumEntrp
	S(2,-2)Entropy
	S(2,-2)DifVarnc
	S(2,-2)DifEntrp
	_Area_S(3,0)
	S(3,0)AngScMom
	S(3,0)Contrast
	S(3,0)Correlat
	S(3,0)SumOfSqs
	S(3,0)InvDfMom
	S(3,0)SumAverg
	S(3,0)SumVarnc
	S(3,0)SumEntrp
	S(3,0)Entropy
	S(3,0)DifVarnc
	S(3,0)DifEntrp
	_Area_S(0,3)
	S(0,3)AngScMom
	S(0,3)Contrast
	S(0,3)Correlat
	S(0,3)SumOfSqs
	S(0,3)InvDfMom
	S(0,3)SumAverg
	S(0,3)SumVarnc
	S(0,3)SumEntrp
	S(0,3)Entropy
	S(0,3)DifVarnc
	S(0,3)DifEntrp
	_Area_S(3,3)
	S(3,3)AngScMom
	S(3,3)Contrast
	S(3,3)Correlat
	S(3,3)SumOfSqs
	S(3,3)InvDfMom
	S(3,3)SumAverg
	S(3,3)SumVarnc
	S(3,3)SumEntrp
	S(3,3)Entropy
	S(3,3)DifVarnc
	S(3,3)DifEntrp
	_Area_S(3,-3)
	S(3,-3)AngScMom
	S(3,-3)Contrast
	S(3,-3)Correlat
	S(3,-3)SumOfSqs
	S(3,-3)InvDfMom
	S(3,-3)SumAverg
	S(3,-3)SumVarnc
	S(3,-3)SumEntrp
	S(3,-3)Entropy
	S(3,-3)DifVarnc
	S(3,-3)DifEntrp
	_Area_S(4,0)
	S(4,0)AngScMom
	S(4,0)Contrast
	S(4,0)Correlat
	S(4,0)SumOfSqs
	S(4,0)InvDfMom
	S(4,0)SumAverg
	S(4,0)SumVarnc
	S(4,0)SumEntrp
	S(4,0)Entropy
	S(4,0)DifVarnc
	S(4,0)DifEntrp
	_Area_S(0,4)
	S(0,4)AngScMom
	S(0,4)Contrast
	S(0,4)Correlat
	S(0,4)SumOfSqs
	S(0,4)InvDfMom
	S(0,4)SumAverg
	S(0,4)SumVarnc
	S(0,4)SumEntrp
	S(0,4)Entropy
	S(0,4)DifVarnc
	S(0,4)DifEntrp
	_Area_S(4,4)
	S(4,4)AngScMom
	S(4,4)Contrast
	S(4,4)Correlat
	S(4,4)SumOfSqs
	S(4,4)InvDfMom
	S(4,4)SumAverg
	S(4,4)SumVarnc
	S(4,4)SumEntrp
	S(4,4)Entropy
	S(4,4)DifVarnc
	S(4,4)DifEntrp
	_Area_S(4,-4)
	S(4,-4)AngScMom
	S(4,-4)Contrast
	S(4,-4)Correlat
	S(4,-4)SumOfSqs
	S(4,-4)InvDfMom
	S(4,-4)SumAverg
	S(4,-4)SumVarnc
	S(4,-4)SumEntrp
	S(4,-4)Entropy
	S(4,-4)DifVarnc
	S(4,-4)DifEntrp
	_Area_S(5,0)
	S(5,0)AngScMom
	S(5,0)Contrast
	S(5,0)Correlat
	S(5,0)SumOfSqs
	S(5,0)InvDfMom
	S(5,0)SumAverg
	S(5,0)SumVarnc
	S(5,0)SumEntrp
	S(5,0)Entropy
	S(5,0)DifVarnc
	S(5,0)DifEntrp
	_Area_S(0,5)
	S(0,5)AngScMom
	S(0,5)Contrast
	S(0,5)Correlat
	S(0,5)SumOfSqs
	S(0,5)InvDfMom
	S(0,5)SumAverg
	S(0,5)SumVarnc
	S(0,5)SumEntrp
	S(0,5)Entropy
	S(0,5)DifVarnc
	S(0,5)DifEntrp
	_Area_S(5,5)
	S(5,5)AngScMom
	S(5,5)Contrast
	S(5,5)Correlat
	S(5,5)SumOfSqs
	S(5,5)InvDfMom
	S(5,5)SumAverg
	S(5,5)SumVarnc
	S(5,5)SumEntrp
	S(5,5)Entropy
	S(5,5)DifVarnc
	S(5,5)DifEntrp
	_Area_S(5,-5)
	S(5,-5)AngScMom
	S(5,-5)Contrast
	S(5,-5)Correlat
	S(5,-5)SumOfSqs
	S(5,-5)InvDfMom
	S(5,-5)SumAverg
	S(5,-5)SumVarnc
	S(5,-5)SumEntrp
	S(5,-5)Entropy
	S(5,-5)DifVarnc
	S(5,-5)DifEntrp
